# Supplementary material for: BEASTling: A software tool for linguistic phylogenetics using BEAST 2
Source: PLoS One. 2017 Aug 10;12(8):e0180908. doi: 10.1371/journal.pone.0180908 (PMC5552126; doi:10.1371/journal.pone.0180908)
Supplement: S1 File — (CONF) [file pone.0180908.s001.conf]

[admin]
basename = indoeuropean
log_all = True
[MCMC]
chainlength = 30000000
[model indoeuropean]
data = ./indoeuropean.csv
model = covarion
rate_variation = True
frequencies = empirical
