# Supplementary material for: BEASTling: A software tool for linguistic phylogenetics using BEAST 2
Source: PLoS One. 2017 Aug 10;12(8):e0180908. doi: 10.1371/journal.pone.0180908 (PMC5552126; doi:10.1371/journal.pone.0180908)
Supplement: S2 File — (CONF) [file pone.0180908.s003.conf]

[admin]
basename = austronesian
log_params = True
[MCMC]
chainlength = 10000000
[languages]
languages = language_list.txt
starting_tree = processed_austronesian_reference.nex
sample_topology = False
sample_branch_lengths = False
[model mk]
model = mk
data = wals_data.csv
minimum_data = 25
rate_variation = True
